# Supplementary material for: Prolonged Social Isolation, Started Early in Life, Impairs Cognitive Abilities in Rats Depending on Sex
Source: Brain Sci. 2020 Oct 30;10(11):799. doi: 10.3390/brainsci10110799 (PMC7692092; doi:10.3390/brainsci10110799)
Supplement: Supplementary file 1 [file brainsci-10-00799-s001.zip]

Archive with 3 entries (3 files):
- Figure S1.pdf
- Figure S2.pdf
- Supplement updated final.docx
